# Supplementary material for: Triple-Cation Perovskite Photoanodes for Solar Water Splitting: From Photovoltaic-Assisted to Immersed Photoelectrochemical Operation
Source: Micromachines (Basel). 2026 Mar 31;17(4):431. doi: 10.3390/mi17040431 (PMC13117631; doi:10.3390/mi17040431)
Supplement: Supplementary file 1 [file micromachines-17-00431-s001.zip]

Archive with 3 entries (2 files):
- video S1 and S2/
- video S1 and S2/video S1 one Nickel foil and PSC immersed-no audio.mp4
- video S1 and S2/Video S2 two Nickel foils and PSC immersed-NO AUDIO.mp4
